# Supplementary material for: Aerobic bacteria produce nitric oxide via denitrification and promote algal population collapse
Source: ISME J. 2023 May 12;17(8):1167–83. doi: 10.1038/s41396-023-01427-8 (PMC10356946; doi:10.1038/s41396-023-01427-8)
Supplement: Supplementary file 3 — TARA Transcript Abundances [file 41396_2023_1427_MOESM3_ESM.xls]

## Sheet: TARATranscriptAbundances
sample.id	K04561.norB	K00368.nirK	K15864.nirS	K00376.nosZ	K02567.napA	Station.label	Layer	polar	Ocean.region	Oxygen	NO2NO3	NO3	NO2
TARA_B100000085-TARA_B100000091	-7.25979	-7.08804	-8.8484	-8.00885	-8.8484	TARA_039	DCM	non polar	[IO] Indian Ocean (MRGID:1904)	187.476	0.0675	0	0.011
TARA_B100000131-TARA_B100000133	-7.80259	-1.5751	-8.38361	-6.5835	-8.54917	TARA_042	DCM	non polar	[IO] Indian Ocean (MRGID:1904)	137.998	0.741	0	0.152
TARA_B100000214-TARA_B100000214	-8.97768	-6.61321	-8.65163	-7.56546	-8.91494	TARA_052	DCM	non polar	[IO] Indian Ocean (MRGID:1904)	194.818	0.4675	0.53247	0.032
TARA_B100000287-TARA_B100000287	-5.84613	0.882309	-6.47627	-4.53477	-5.36048	TARA_041	DCM	non polar	[IO] Indian Ocean (MRGID:1904)	164.44	7.847	0	0.2375
TARA_B100000427-TARA_B100000422	-7.77348	-2.07475	-8.30661	-7.1034	-8.42924	TARA_072	DCM	non polar	[SAO] South Atlantic Ocean (MRGID:1914)	190.597	0.044	1.04961	0.011
TARA_B100000482-TARA_B100000480	-7.49873	2.30183	-8.18747	-7.80453	-8.19837	TARA_068	DCM	non polar	[SAO] South Atlantic Ocean (MRGID:1914)	231.977	1.08	0.90479	0.285
TARA_B100000519-TARA_B100000515	-7.79579	0.53223	-8.41913	-7.89876	-7.71494	TARA_076	DCM	non polar	[SAO] South Atlantic Ocean (MRGID:1914)	200.325	0	0.21861	0.04765
TARA_B100000530-TARA_B100000526	-7.14353	4.40982	-7.59962	-7.27745	-8.85498	TARA_078	DCM	non polar	[SAO] South Atlantic Ocean (MRGID:1914)	216.655	0.104	0.08511	0.053
TARA_B100000579-TARA_B100000579	-7.92202	-3.29343	-8.49957	-7.36132	-8.09373	TARA_111	DCM	non polar	[SPO] South Pacific Ocean (MRGID:1910)	208.549	1.2215	0.85366	0.203
TARA_B100000614-TARA_B100000611	-7.77528	-7.72779	-8.10585	-7.54019	-7.58017	TARA_128	DCM	non polar	[SPO] South Pacific Ocean (MRGID:1910)	177.673	5.264	3.00067	0.2835
TARA_B100000700-TARA_B100000700	-6.11933	4.46159	-7.99647	-7.05089	-7.67562	TARA_122	DCM	non polar	[SPO] South Pacific Ocean (MRGID:1910)	178.369	2.67775	3.21381	0.09279
TARA_B100000767-TARA_B100000767	-8.45509	-6.36029	-8.08968	-7.93693	-5.83941	TARA_082	DCM	non polar	[SAO] South Atlantic Ocean (MRGID:1914)	306.156	18.525	18.0473	0.1185
TARA_B100000795-TARA_B100000795	-7.98837	-2.64438	-8.61766	-8.36292	-8.59515	TARA_085	DCM	polar	[SO] Southern Ocean (MRGID:1907)	326.68	31	32.9114	0.06
TARA_B100000902-TARA_B100000902	-8.10905	-7.36227	-7.62572	-6.29462	-7.66881	TARA_102	DCM	non polar	[SPO] South Pacific Ocean (MRGID:1910)	104.997	24.3645	18.7248	1.202
TARA_B100000927-TARA_B100000927	-8.37969	-8.72129	-8.26684	-7.41979	-8.21616	TARA_109	DCM	non polar	[NPO] North Pacific Ocean (MRGID:1908)	199.83	4.638	4.36904	0.111
TARA_B100000945-TARA_B100000943	-7.50185	-5.37675	-6.97147	-7.53272	-9.12938	TARA_112	DCM	non polar	[SPO] South Pacific Ocean (MRGID:1910)	206.435	0.04175	0.4235	0.014
TARA_B100001029-TARA_B100001033	-7.46245	-4.52099	-7.66449	-7.67048	-8.15189	TARA_098	DCM	non polar	[SPO] South Pacific Ocean (MRGID:1910)	208.821	0	0	0
TARA_B100001059-TARA_B100001061	-7.93933	-2.09691	-8.95281	-8.69821	-8.66395	TARA_093	DCM	non polar	[SPO] South Pacific Ocean (MRGID:1910)	227.761	6.80275	2.29501	0.359
TARA_B100001094-TARA_B100001090	-7.60726	-1.91165	-8.7421	-8.27341	-8.71128	TARA_133	DCM	non polar	[NPO] North Pacific Ocean (MRGID:1908)	236.159	0.92875	1.18539	0.06
TARA_B100001113-TARA_B100001111	-8.33409	-1.27637	-8.07046	-7.28481	-8.50252	TARA_110	DCM	non polar	[SPO] South Pacific Ocean (MRGID:1910)	145.082	10.701	10.2025	0.414
TARA_B100001250-TARA_B100000660	-6.61901	2.76765	-8.04792	-7.41292	-8.56513	TARA_132	DCM	non polar	[NPO] North Pacific Ocean (MRGID:1908)	222.941	0.047	0	0.017
TARA_B100001559-TARA_B100001557	-6.85802	4.12809	-8.00533	-8.28108	-7.69823	TARA_151	DCM	non polar	[NAO] North Atlantic Ocean (MRGID:1912)	228.117	0.142	1.0058	0.0415
TARA_B100001778-TARA_B100001776	-7.19454	0.284222	-8.39893	-8.50319	-7.88172	TARA_150	DCM	non polar	[NAO] North Atlantic Ocean (MRGID:1912)	229.098	0.1745	0.61356	0.04
TARA_B100001964-TARA_B100001964	-7.94878	-2.59249	-8.07071	-7.93615	-7.05634	TARA_137	DCM	non polar	[NPO] North Pacific Ocean (MRGID:1908)	123.201	6.0475	7.31279	0.3055
TARA_B100001996-TARA_B100001996	-5.90397	-1.13622	-5.53238	-5.20847	-7.62815	TARA_138	DCM	non polar	[NPO] North Pacific Ocean (MRGID:1908)	41.5251	12.904	25.65	0.464
TARA_B100002052-TARA_B100002056	-8.56145	0.688274	-8.3948	-7.79894	-7.87522	TARA_142	DCM	non polar	[NAO] North Atlantic Ocean (MRGID:1912)	193.382	0.0615	0	0.0175
TARA_B110000008-TARA_B110001437	-7.15585	2.05168	-9.12938	-8.635	-5.94353	TARA_155	DCM	polar	[NAO] North Atlantic Ocean (MRGID:1912)	266.473	10.158	7.12964	0.071
TARA_B110000046-TARA_B110000044	-8.06907	-8.4736	-8.56025	-8.05734	-8.19583	TARA_168	DCM	polar	[AO] Arctic Ocean (MRGID:1906)	326.361	0.821	0	0.063
TARA_B110000091-TARA_B110000085	-8.32283	0.814944	-9.12938	-8.57602	-8.35147	TARA_173	DCM	polar	[AO] Arctic Ocean (MRGID:1906)	348.001	1.709	4.42779	0.026
TARA_B110000211-TARA_B110000206	-5.91807	-1.94757	-6.96164	-6.55624	-6.00503	TARA_180	DCM	polar	[AO] Arctic Ocean (MRGID:1906)	356.224	2.08083	0	0.07567
TARA_B110000240-TARA_B110000235	-7.81804	1.0183	-8.92381	-8.4383	-8.71928	TARA_188	DCM	polar	[AO] Arctic Ocean (MRGID:1906)	373.061	1.227	0	0.124
TARA_B110000261-TARA_B110000255	-8.76866	-5.23548	-8.70301	-8.596	-8.96772	TARA_189	DCM	polar	[AO] Arctic Ocean (MRGID:1906)	371.058	0	0	0
TARA_B110000908-TARA_B110000906	-8.30301	1.20289	-8.92637	-8.4766	-9.12938	TARA_201	DCM	polar	[AO] Arctic Ocean (MRGID:1906)	343.878	2.133	5.35593	0.025
TARA_B110000967-TARA_B110000966	-7.50907	1.71686	-8.76367	-8.51677	-9.12938	TARA_194	DCM	polar	[AO] Arctic Ocean (MRGID:1906)	396.848	1.9045	0	0.441
TARA_B110001452-TARA_B110001446	-8.35689	-1.29127	-8.37703	-7.97109	-7.85345	TARA_158	DCM	polar	[AO] Arctic Ocean (MRGID:1906)	304.047	11.784	8.06388	0.309
TARA_E500000331-TARA_E500000176	-7.86858	1.60864	-8.1133	-9.12938	-8.19876	TARA_025	DCM	non polar	[MS] Mediterranean Sea (MRGID:1905)	229.909	0.3595	0	0.1055
TARA_B100000315-TARA_B100000315	-3.48256	-1.27288	-2.35109	-4.00986	-4.57069	TARA_037	MES	non polar	[IO] Indian Ocean (MRGID:1904)	2.81625	0	31.2908	0
TARA_B100000446-TARA_B100000444	-6.96484	-5.09116	-8.48562	-8.06926	-8.0226	TARA_070	MES	non polar	[SAO] South Atlantic Ocean (MRGID:1914)	161.925	36.73	36.6756	0.01
TARA_B100000678-TARA_B100000678	-7.22978	-4.1467	-7.82707	-6.81911	-7.66165	TARA_122	MES	non polar	[SPO] South Pacific Ocean (MRGID:1910)	40.6107	0	41.6975	0
TARA_B100000749-TARA_B100000747	-6.45767	-2.48834	-6.3803	-6.38206	-6.31203	TARA_076	MES	non polar	[SAO] South Atlantic Ocean (MRGID:1914)	191.413	0	33.9408	0
TARA_B100000929-TARA_B100000929	-6.62183	-3.64995	-5.5056	-4.79965	-7.01598	TARA_109	MES	non polar	[NPO] North Pacific Ocean (MRGID:1908)	2.26456	0	33.0491	0
TARA_B100000953-TARA_B100000953	-6.4782	-0.0673738	-5.56108	-5.23728	-6.93488	TARA_102	MES	non polar	[SPO] South Pacific Ocean (MRGID:1910)	5.148	39.1775	40.1127	0.014
TARA_B100001013-TARA_B100001010	-7.39757	-1.66607	-6.82388	-6.48696	-8.21065	TARA_098	MES	non polar	[SPO] South Pacific Ocean (MRGID:1910)	154.67	27.2885	24.2716	0
TARA_B100001079-TARA_B100001076	-3.58757	-1.09418	-2.75263	-4.98994	-5.38932	TARA_110	MES	non polar	[SPO] South Pacific Ocean (MRGID:1910)	2.43975	0	26.734	0
TARA_B100001146-TARA_B100001139	-8.81657	-1.39534	-9.12938	-4.75338	-9.12938	TARA_145	MES	non polar	[NAO] North Atlantic Ocean (MRGID:1912)	232.661	0	19.9649	0
TARA_B100001245-TARA_B100001242	-7.15707	-1.6889	-7.76587	-7.45861	-7.93657	TARA_132	MES	non polar	[NPO] North Pacific Ocean (MRGID:1908)	131.979	0	28.3029	0
TARA_B100001750-TARA_B100001750	-6.52085	2.92733	-7.5695	-7.16804	-2.99215	TARA_148	MES	non polar	[NAO] North Atlantic Ocean (MRGID:1912)	192.246	4.1285	3.57804	0.0305
TARA_B100001765-TARA_B100001765	-7.81514	-1.61304	-7.43844	-6.65105	-5.29347	TARA_149	MES	non polar	[NAO] North Atlantic Ocean (MRGID:1912)	152.72	20.924	20.1725	0.00725
TARA_B100001971-TARA_B100001971	-2.67775	-1.06059	-0.764354	-4.3278	-5.32762	TARA_137	MES	non polar	[NPO] North Pacific Ocean (MRGID:1908)	0.83231	34.551	35.0495	0.0093
TARA_B100002003-TARA_B100002003	-3.29434	-1.57392	-0.965177	-4.88726	-5.15357	TARA_138	MES	non polar	[NPO] North Pacific Ocean (MRGID:1908)	1.01331	36.219	36.7537	0.0078
TARA_B100002049-TARA_B100002046	-7.19875	-2.77617	-9.12938	-7.63566	-8.19292	TARA_142	MES	non polar	[NAO] North Atlantic Ocean (MRGID:1912)	108.231	0	31.0014	0
TARA_B110000196-TARA_B110000200	-6.91102	4.46686	-8.70036	-7.90379	-6.85434	TARA_163	MES	polar	[AO] Arctic Ocean (MRGID:1906)	315.372	0	13.0107	0
TARA_B110000263-TARA_B110000257	-5.06995	4.02933	-4.69096	-4.8468	-6.72624	TARA_189	MES	polar	[AO] Arctic Ocean (MRGID:1906)	293.889	0	0	0
TARA_B110000438-TARA_B110000436	-3.65518	2.6676	-2.39719	-2.64448	-3.63808	TARA_210	MES	polar	[AO] Arctic Ocean (MRGID:1906)	271.874	9.908	16.0176	0.134
TARA_B110000467-TARA_B110000465	-6.97971	2.17802	-5.66931	-5.55809	-7.64006	TARA_209	MES	polar	[AO] Arctic Ocean (MRGID:1906)	273.028	0	10.6223	0
TARA_B110000495-TARA_B110000494	-3.80706	3.28142	-2.5336	-2.70408	-4.33011	TARA_206	MES	polar	[AO] Arctic Ocean (MRGID:1906)	230.086	0	13.4098	0
TARA_Y100000031-TARA_B100000101	0.221475	-3.04674	-4.99963	-3.82107	-4.05297	TARA_039	MES	non polar	[IO] Indian Ocean (MRGID:1904)	3.12405	21.22	18.5602	2.074
TARA_Y100000294-TARA_B100000071	-1.34971	-0.797101	-4.67488	-3.01215	-3.81921	TARA_038	MES	non polar	[IO] Indian Ocean (MRGID:1904)	2.9502	23.43	22.1899	0.691
TARA_B100000676-TARA_B100000676	-6.95038	4.9672	-7.9823	-7.83965	-8.52467	TARA_124	MIX	non polar	[SPO] South Pacific Ocean (MRGID:1910)	172.425	1.19925	4.14833	0.3535
TARA_B100000686-TARA_B100000686	-6.15853	4.93041	-8.22937	-7.80974	-8.64588	TARA_123	MIX	non polar	[SPO] South Pacific Ocean (MRGID:1910)	158.184	5.44175	5.0046	1.46875
TARA_B100001123-TARA_B100001123	-8.04668	1.76923	-8.19308	-8.04668	-8.26735	TARA_125	MIX	non polar	[SPO] South Pacific Ocean (MRGID:1910)	160.814	3.47525	3.58372	0.05475
TARA_B100001175-TARA_B100001171	-6.83981	3.19493	-8.50121	-8.31765	-8.24776	TARA_152	MIX	non polar	[NAO] North Atlantic Ocean (MRGID:1912)	241.157	2.2565	3.2837	0.3195
TARA_B110000037-TARA_B110000035	-6.78216	2.83173	-7.06822	-7.05232	-8.05436	TARA_168	MIX	polar	[AO] Arctic Ocean (MRGID:1906)	303.319	0.821	0	0
TARA_B110000093-TARA_B110000122	-5.92825	1.7241	-4.82329	-5.35564	-7.14749	TARA_175	MIX	polar	[AO] Arctic Ocean (MRGID:1906)	314.717	2.5925	0	0.0475
TARA_B110000116-TARA_B110000112	-6.46979	4.66846	-7.3248	-6.50968	-6.98318	TARA_175	MIX	polar	[AO] Arctic Ocean (MRGID:1906)	296.228	11.508	11.6916	0.019
TARA_A100000164-TARA_A100000165	-7.63938	-6.73502	-9.12938	-8.68846	-6.00279	TARA_018	SRF	non polar	[MS] Mediterranean Sea (MRGID:1905)	208.245	0.118	0	0.01833
TARA_A100001035-TARA_A100001026	-7.44545	-7.59103	-6.44298	-6.55837	-6.93586	TARA_032	SRF	non polar	[RS] Red Sea (MRGID:4264)	188.342	0	0.27975	0.01075
TARA_A100001234-TARA_A100001195	-6.97518	-3.06883	-7.78753	-7.82596	-7.31448	TARA_033	SRF	non polar	[RS] Red Sea (MRGID:4264)	183.589	0.006	0.2535	0.003
TARA_A100001388-TARA_A100001401	-8.76094	-6.28161	-8.89598	-9.12938	-8.51582	TARA_031	SRF	non polar	[RS] Red Sea (MRGID:4264)	189.917	0.036	0	0.00925
TARA_B100000123-TARA_B100000127	-8.11001	-8.77122	-8.96888	-7.61077	-8.62415	TARA_042	SRF	non polar	[IO] Indian Ocean (MRGID:1904)	188.796	0.022	0	0.001
TARA_B100000212-TARA_B100000212	-5.2277	-5.48917	-9.12938	-9.12938	-9.12938	TARA_052	SRF	non polar	[IO] Indian Ocean (MRGID:1904)	191.628	0	0.53247	0
TARA_B100000282-TARA_B100000282	-7.66465	-8.26014	-8.04862	-6.81746	-7.96988	TARA_041	SRF	non polar	[IO] Indian Ocean (MRGID:1904)	187.307	0.057	0	0.007
TARA_B100000424-TARA_B100000420	-8.16003	-7.70775	-7.50571	-6.94533	-9.12938	TARA_072	SRF	non polar	[SAO] South Atlantic Ocean (MRGID:1914)	199.135	0.018	0.4168	0.003
TARA_B100000459-TARA_B100000457	-5.44712	-0.382341	-9.12938	-7.57473	-8.33506	TARA_070	SRF	non polar	[SAO] South Atlantic Ocean (MRGID:1914)	215.201	0.8015	1.76308	0.0465
TARA_B100000475-TARA_B100000473	-7.86251	3.12604	-8.37177	-8.53568	-8.23962	TARA_068	SRF	non polar	[SAO] South Atlantic Ocean (MRGID:1914)	234.476	0.939	1.10387	0.201
TARA_B100000497-TARA_B100000493	-8.37507	1.34867	-9.12938	-7.80365	-8.13641	TARA_067	SRF	non polar	[SAO] South Atlantic Ocean (MRGID:1914)	252.631	0	1.26461	0
TARA_B100000513-TARA_B100000513	-7.55974	-6.46248	-7.86048	-7.13863	-7.78243	TARA_076	SRF	non polar	[SAO] South Atlantic Ocean (MRGID:1914)	206.232	0	0.18597	0.0014
TARA_B100000524-TARA_B100000524	-7.87517	-5.90193	-8.34271	-7.67254	-8.77409	TARA_078	SRF	non polar	[SAO] South Atlantic Ocean (MRGID:1914)	221.138	0.026	0.02533	0
TARA_B100000575-TARA_B100000575	-7.67603	-7.56946	-7.79402	-7.41493	-7.70434	TARA_111	SRF	non polar	[SPO] South Pacific Ocean (MRGID:1910)	209.1	2.676	3.15	0.0415
TARA_B100000609-TARA_B100000603	-6.72402	-0.691773	-7.04544	-6.86273	-7.98656	TARA_128	SRF	non polar	[SPO] South Pacific Ocean (MRGID:1910)	180.674	5.0815	2.96409	0.2715
TARA_B100000674-TARA_B100000674	-8.1136	-4.15503	-7.48112	-7.44476	-8.39564	TARA_124	SRF	non polar	[SPO] South Pacific Ocean (MRGID:1910)	190.378	6.2015	4.96555	0.1665
TARA_B100000683-TARA_B100000683	-8.03085	-0.944147	-7.87038	-7.91701	-7.09529	TARA_123	SRF	non polar	[SPO] South Pacific Ocean (MRGID:1910)	189.67	4.9015	4.80513	0.14425
TARA_B100000768-TARA_B100000768	-8.52765	-6.7367	-8.1293	-7.85067	-6.82778	TARA_082	SRF	non polar	[SAO] South Atlantic Ocean (MRGID:1914)	303.148	18.005	18.4342	0.146
TARA_B100000780-TARA_B100000780	-9.12938	-8.31203	-8.6743	-9.12938	-9.12938	TARA_084	SRF	polar	[SO] Southern Ocean (MRGID:1907)	338.526	25.3	24.9032	0.266
TARA_B100000787-TARA_B100000787	-8.85504	-9.12938	-8.90527	-9.12938	-8.85504	TARA_085	SRF	polar	[SO] Southern Ocean (MRGID:1907)	344.812	28.64	29.7338	0.1055
TARA_B100000886-TARA_B100000885	-7.2468	-9.12938	-7.69338	-6.96772	-8.23846	TARA_099	SRF	non polar	[SPO] South Pacific Ocean (MRGID:1910)	203.38	0.0315	0	0.006
TARA_B100000900-TARA_B100000900	-8.53888	-8.69468	-9.12938	-8.72671	-8.14538	TARA_102	SRF	non polar	[SPO] South Pacific Ocean (MRGID:1910)	204.421	12.8225	13.0107	0.3285
TARA_B100000925-TARA_B100000925	-8.0488	-7.72265	-8.1733	-8.37571	-7.96255	TARA_109	SRF	non polar	[NPO] North Pacific Ocean (MRGID:1908)	199.691	0.8935	1.6736	0.0455
TARA_B100000941-TARA_B100000939	-6.65918	-5.57342	-6.06834	-5.24901	-6.88044	TARA_112	SRF	non polar	[SPO] South Pacific Ocean (MRGID:1910)	201.67	0.02525	0.16749	0.0075
TARA_B100000963-TARA_B100000963	-7.8094	-7.70743	-7.66343	-8.05018	-7.64207	TARA_100	SRF	non polar	[SPO] South Pacific Ocean (MRGID:1910)	201.011	6.1625	5.0053	0.137
TARA_B100000989-TARA_B100000986	-8.26991	-8.82626	-8.13088	-7.62751	-8.49043	TARA_096	SRF	non polar	[SPO] South Pacific Ocean (MRGID:1910)	204.542	0	0.14993	0
TARA_B100001027-TARA_B100001031	-6.9791	-8.69186	-6.53779	-7.13039	-8.26402	TARA_098	SRF	non polar	[SPO] South Pacific Ocean (MRGID:1910)	200.408	0.05125	0	0.00056
TARA_B100001063-TARA_B100001064	-8.38899	-7.13924	-8.49203	-7.78359	-9.12938	TARA_093	SRF	non polar	[SPO] South Pacific Ocean (MRGID:1910)	243.041	0.2115	0	0.03975
TARA_B100001093-TARA_B100001089	-8.54935	-8.11348	-8.73391	-8.41249	-8.52777	TARA_133	SRF	non polar	[NPO] North Pacific Ocean (MRGID:1908)	223.159	0.011	0	0.002
TARA_B100001109-TARA_B100001107	-8.49498	-6.40608	-7.92867	-7.83207	-8.51617	TARA_110	SRF	non polar	[SPO] South Pacific Ocean (MRGID:1910)	191.913	8.287	8.07408	0.31925
TARA_B100001115-TARA_B100001115	-7.20681	-8.04041	-7.41955	-7.74637	-7.76197	TARA_122	SRF	non polar	[SPO] South Pacific Ocean (MRGID:1910)	187.077	5.456	5.66037	0.11925
TARA_B100001121-TARA_B100001121	-8.19248	-3.01639	-8.23906	-8.08626	-7.8647	TARA_125	SRF	non polar	[SPO] South Pacific Ocean (MRGID:1910)	187.332	3.7335	5.46012	0.1945
TARA_B100001142-TARA_B100001135	-7.18592	3.49963	-8.74822	-8.5099	-6.7641	TARA_145	SRF	non polar	[NAO] North Atlantic Ocean (MRGID:1912)	236.789	3.7925	5.01314	0.093
TARA_B100001173-TARA_B100001297	-7.05614	3.14701	-7.80721	-7.98717	-7.22493	TARA_152	SRF	non polar	[NAO] North Atlantic Ocean (MRGID:1912)	242.84	2.159	3.20922	0.3105
TARA_B100001248-TARA_B100000658	-7.26797	-7.60807	-5.90529	-8.14593	-9.12938	TARA_132	SRF	non polar	[NPO] North Pacific Ocean (MRGID:1908)	197.725	0.01	0	0.002
TARA_B100001287-TARA_B100001287	-7.48265	-8.43542	-7.59035	-7.70935	-7.11487	TARA_137	SRF	non polar	[NPO] North Pacific Ocean (MRGID:1908)	195.772	2.444	3.74079	0.067
TARA_B100001564-TARA_B100001564	-7.63831	-1.22935	-8.31809	-8.64964	-7.48776	TARA_151	SRF	non polar	[NAO] North Atlantic Ocean (MRGID:1912)	232.287	0	0.29602	0.019
TARA_B100001741-TARA_B100001741	-7.59576	3.64603	-8.86195	-8.69371	-6.17482	TARA_148	SRF	non polar	[NAO] North Atlantic Ocean (MRGID:1912)	213.689	0.1505	1.00992	0.093
TARA_B100001758-TARA_B100001758	-6.49992	4.40819	-8.22568	-7.84693	-4.62155	TARA_149	SRF	non polar	[NAO] North Atlantic Ocean (MRGID:1912)	220.949	0	0.80803	0
TARA_B100001769-TARA_B100001769	-7.22285	2.35301	-8.46531	-7.60809	-7.99819	TARA_150	SRF	non polar	[NAO] North Atlantic Ocean (MRGID:1912)	229.368	0.1695	0.12085	0.0355
TARA_B100001939-TARA_B100001937	-7.47651	-5.12099	-8.31079	-6.85258	-8.96676	TARA_141	SRF	non polar	[NAO] North Atlantic Ocean (MRGID:1912)	195.503	0.0005	0	0.00205
TARA_B100001989-TARA_B100001989	-7.07379	-8.14929	-7.82466	-7.52651	-7.80805	TARA_138	SRF	non polar	[NPO] North Pacific Ocean (MRGID:1908)	196.203	0.002	0.80392	0.003
TARA_B100002019-TARA_B100002017	-7.29086	-6.38727	-7.02246	-6.69081	-8.58873	TARA_140	SRF	non polar	[NPO] North Pacific Ocean (MRGID:1908)	205.411	0.00275	0	0.0043
TARA_B100002051-TARA_B100002054	-7.93262	-0.426242	-8.4674	-7.58847	-8.68318	TARA_142	SRF	non polar	[NAO] North Atlantic Ocean (MRGID:1912)	195.541	0.049	0	0.0195
TARA_B110000003-TARA_B110001435	-7.49373	-0.995976	-9.12938	-9.12938	-6.30707	TARA_155	SRF	polar	[NAO] North Atlantic Ocean (MRGID:1912)	271.064	8.03563	4.46744	0.23713
TARA_B110000027-TARA_B110000023	-9.12938	-8.47706	-9.12938	-9.12938	-9.12938	TARA_168	SRF	polar	[AO] Arctic Ocean (MRGID:1906)	299.007	0.0595	0	0
TARA_B110000090-TARA_B110000083	-8.38581	-5.70027	-9.12938	-8.35731	-8.31659	TARA_173	SRF	polar	[AO] Arctic Ocean (MRGID:1906)	385.281	0.441	2.09961	0.0015
TARA_B110000114-TARA_B110000110	-6.8529	-6.84536	-7.05702	-5.96529	-6.92278	TARA_175	SRF	polar	[AO] Arctic Ocean (MRGID:1906)	369.29	0.3685	2.15048	0.001
TARA_B110000208-TARA_B110000204	-6.12093	-5.17643	-6.28906	-4.39892	-6.83946	TARA_178	SRF	polar	[AO] Arctic Ocean (MRGID:1906)	348.197	0.278	0	0.00833
TARA_B110000238-TARA_B110000233	-8.62316	-3.00539	-8.86403	-8.69707	-8.91262	TARA_188	SRF	polar	[AO] Arctic Ocean (MRGID:1906)	388.304	0.513	0	0.074
TARA_B110000259-TARA_B110000253	-6.37028	-6.8678	-5.2597	-5.58426	-7.31577	TARA_189	SRF	polar	[AO] Arctic Ocean (MRGID:1906)	363.649	0	0	0
TARA_B110000285-TARA_B110000283	-6.57579	-2.25735	-5.55958	-5.8065	-6.63596	TARA_191	SRF	polar	[AO] Arctic Ocean (MRGID:1906)	340.444	1.06325	0	0.07525
TARA_B110000305-TARA_B110000303	-8.3888	-2.36182	-9.12938	-8.77062	-8.87537	TARA_196	SRF	polar	[AO] Arctic Ocean (MRGID:1906)	336.041	0.4235	1.60462	0.0865
TARA_B110000444-TARA_B110000442	-3.47779	3.64418	-2.50969	-2.68346	-3.6471	TARA_210	SRF	polar	[AO] Arctic Ocean (MRGID:1906)	293.847	5.8035	8.28648	0.31575
TARA_B110000459-TARA_B110000457	-7.37228	1.75406	-7.03163	-7.53783	-7.83416	TARA_209	SRF	polar	[AO] Arctic Ocean (MRGID:1906)	323.902	0	6.13101	0
TARA_B110000483-TARA_B110000481	-1.81537	1.02398	-0.680638	-0.891355	-2.75481	TARA_206	SRF	polar	[AO] Arctic Ocean (MRGID:1906)	328.547	1.24175	3.61509	0.128
TARA_B110000503-TARA_B110000501	-7.92082	-7.9059	-8.30831	-7.46384	-7.62242	TARA_180	SRF	polar	[AO] Arctic Ocean (MRGID:1906)	357.165	0.24733	0	0.01467
TARA_B110000858-TARA_B110000857	-4.49978	0.245023	-2.55537	-3.60223	-4.28019	TARA_208	SRF	polar	[AO] Arctic Ocean (MRGID:1906)	303.326	1.916	1.791	0.1665
TARA_B110000879-TARA_B110000875	-7.76077	-3.53576	-7.16283	-7.72906	-8.08403	TARA_205	SRF	polar	[AO] Arctic Ocean (MRGID:1906)	353.193	0.411	3.88087	0.0895
TARA_B110000902-TARA_B110000901	-8.18888	-4.45325	-8.84549	-9.12938	-8.76328	TARA_201	SRF	polar	[AO] Arctic Ocean (MRGID:1906)	368.525	1.328	3.75923	0.0775
TARA_B110000971-TARA_B110000969	-8.67045	-7.90867	-8.91233	-9.12938	-8.40041	TARA_194	SRF	polar	[AO] Arctic Ocean (MRGID:1906)	368.663	0.2285	0	0.126
TARA_B110000977-TARA_B110000975	-9.12938	-7.54555	-9.12938	-8.63222	-9.12938	TARA_193	SRF	polar	[AO] Arctic Ocean (MRGID:1906)	339.447	6.2695	0	0.125
TARA_B110001450-TARA_B110001444	-9.12938	-8.18519	-9.12938	-9.12938	-8.95686	TARA_158	SRF	polar	[AO] Arctic Ocean (MRGID:1906)	311.783	5.1155	5.2188	0.13475
TARA_B110001469-TARA_B110001467	-8.32792	-1.41264	-8.47224	-8.11413	-8.3727	TARA_163	SRF	polar	[AO] Arctic Ocean (MRGID:1906)	363.001	2.7725	4.98065	0.101
